# Supplementary material for: Paracrine Influence of Masquelet's Induced Membrane on Marrow Derived Mesenchymal Stem Cells
Source: J Orthop Res. 2025 Feb 8;43(5):922–30. doi: 10.1002/jor.26053 (PMC11982597; doi:10.1002/jor.26053)
Supplement: Supplementary file 1 — Supporting information. [file JOR-43-922-s001.xlsx]

## Sheet: TableS1
	8 week IM						4 week IM
	Normalized Abundance 1	Normalized Abundance 2	Normalized Abundance 3	Mean	SD		Normalized Abundance 1	Normalized Abundance 2	Normalized Abundance 3	Mean	SD	Fold Change	LN(fold change)	FDR corrected p value	-log10(q value)
Tgfbi	1734.01	1825.69	1726.38	1762.03	55.2659		712.43	425.37	333.41	490.403	197.702	3.59302	1.27899	0.023442	1.6
Tgm2	179.11	346.66	331.89	285.887	92.7657		156.12	89.84	84.16	110.04	40.0074	2.59802	0.954752	0.999745	0.00011
Apoe	940.14	1053.52	654.9	882.853	205.392		502.32	262.66	260.32	341.767	139.048	2.5832	0.949031	0.999745	0.00011
Alb	430.27	765.4	630.71	608.793	168.637		223.66	233.63	259.61	238.967	18.5597	2.54761	0.935155	0.999745	0.00011
Cfb	156.72	251.72	167.68	192.04	51.9741		90.94	77.15	66.18	78.09	12.4067	2.45921	0.899842	0.999745	0.00011
B2m	883.24	1725.26	981.71	1196.74	460.355		353.86	145.32	115.52	204.9	129.861	5.84059	1.76483	0.157121	0.8
Cxcl9	7.25	13.35	10.55	10.3833	3.05341		4.63	3.96	1.48	3.35667	1.65941	3.09335	1.12925	0.999745	0.00011
C2	156.07	219.34	90.32	155.243	64.514		42.75	11.4	15.3	23.15	17.0857	6.70598	1.903	0.999745	0.00011
Thbs1	3244.13	2431.03	1472.59	2382.58	886.763		831.29	411.05	293.88	512.073	282.589	4.65282	1.53747	7.4e-05	4.1
Mmp9	30.25	49.03	30.29	36.5233	10.8311		18.62	5.5	4.28	9.46667	7.95045	3.8581	1.35017	0.999745	0.00011
Igfbp3	49.39	26.16	23.88	33.1433	14.1161		7.37	7.52	5.65	6.84667	1.03905	4.8408	1.57708	0.999745	0.00011
Il1rn	31.12	40.43	14.91	28.82	12.9145		9.41	3.48	3.62	5.50333	3.384	5.23683	1.65572	0.999745	0.00011
Cpq	168.26	325.81	275.17	256.413	80.4323		159.36	65.02	55.43	93.27	57.4361	2.74915	1.01129	0.999745	0.00011
Fgl2	89.53	158.6	82.38	110.17	42.0937		36.98	41.49	47.04	41.8367	5.03895	2.63334	0.968251	0.999745	0.00011
Cxcl3	126.47	140.68	50.84	105.997	48.2926		40.55	11	11.13	20.8933	17.0233	5.07323	1.62398	0.999745	0.00011
Alb	8118.54	11264.6	12091.7	10491.6	2096.33		7789.95	5596.72	5823.91	6403.53	1206.04	1.63841	0.493727	<0.000001	20
Loxl1	16.97	18.11	18.71	17.93	0.883855		11.98	16.17	11.68	13.2767	2.51019	1.35049	0.300467	0.999745	0.00011
Lamb2	466.81	564.54	430.13	487.16	69.4774		331.1	389.14	324.53	348.257	35.5581	1.39885	0.335653	0.999745	0.00011
Apoa1	23.87	30.92	27.02	27.27	3.53164		16.78	13.02	13.54	14.4467	2.03738	1.88763	0.635323	0.999745	0.00011
Emilin2	442.51	784.61	551.33	592.817	174.783		131.33	86.45	96.72	104.833	23.5143	5.65485	1.73251	0.999745	0.00011
Emilin1	51.95	65.86	65.78	61.1967	8.00795		27.57	39.71	27.36	31.5467	7.07043	1.93988	0.662625	0.999745	0.00011
Vtn	55.99	42.26	47.34	48.53	6.94192		40.04	19.89	17.44	25.79	12.4015	1.88174	0.632195	0.999745	0.00011
A1m	561.9	655.27	638.71	618.627	49.8196		546.87	402.8	340.15	429.94	105.999	1.43887	0.363856	0.999745	0.00011
Nid2	40.19	51.77	46.73	46.23	5.80617		32.99	33.8	34.49	33.76	0.7508	1.36937	0.314352	0.999745	0.00011
Itih2	326.15	520.63	431.66	426.147	97.3572		172.99	215.84	200.34	196.39	21.6964	2.1699	0.774681	0.999745	0.00011
A2m	43.31	69.15	57.17	56.5433	12.9314		21.37	28.38	23.58	24.4433	3.58386	2.31324	0.83865	0.999745	0.00011
Lama5	71.52	96.59	54.23	74.1133	21.2987		48.97	29.68	34.6	37.75	10.0234	1.96327	0.67461	0.999745	0.00011
Timp1	34.72	44.45	16.69	31.9533	14.0853		14.49	7.6	5.32	9.13667	4.77423	3.49726	1.25198	0.999745	0.00011
Cilp	50.87	98.05	68.92	72.6133	23.8059		49.13	17.14	15.85	27.3733	18.8529	2.6527	0.975579	0.999745	0.00011
Cst3	263.7	351.05	161.77	258.84	94.7335		128.04	116.85	117.55	120.813	6.26826	2.14248	0.761963	0.999745	0.00011
Hpx	455.7	567.83	555.16	526.23	61.4084		462.32	244.14	260.32	322.26	121.565	1.63294	0.49038	0.999745	0.00011
Col18a1	241.31	204.16	167.99	204.487	36.6611		157.35	150.58	119.31	142.413	20.2924	1.43587	0.361769	0.999745	0.00011
Tcn2	178.29	205.25	55.26	146.267	79.9586		40.9	24.91	23.36	29.7233	9.71025	4.92094	1.5935	0.999745	0.00011
F13a1	103.16	354.53	239.1	232.263	125.824		84.9	40.92	34.49	53.4367	27.4371	4.34652	1.46937	0.999745	0.00011
Fam3c	73.26	200.68	130.39	134.777	63.8232		55.44	32.99	36.13	41.52	12.1569	3.24607	1.17744	0.999745	0.00011
Fcna	52.73	111.41	62.39	75.51	31.4633		33.45	27.74	30.21	30.4667	2.86364	2.47845	0.907632	0.999745	0.00011
Fn1	3648.27	4886.93	2352.98	3629.39	1267.08		2310.78	1432.5	890.74	1544.67	716.635	2.34962	0.854253	6e-06	5.2
Timp2	100.38	140.49	56.56	99.1433	41.9787		44.85	39.63	38.87	41.1167	3.25542	2.41127	0.880153	0.999745	0.00011
Fn1	102.38	206.9	88.82	132.7	64.6158		62.07	38.33	28.62	43.0067	17.2084	3.08557	1.12674	0.999745	0.00011
Col4a1	232.76	223.73	96.99	184.493	75.9145		86.02	85.56	77.09	82.89	5.02821	2.22576	0.800099	0.999745	0.00011
Igg-2a	471.98	1029.93	1073.95	858.62	335.563		339.61	490.06	349.37	393.013	84.1864	2.18471	0.781483	0.999745	0.00011
Cfh	110.15	149.46	98.27	119.293	26.7919		101	32.27	34.05	55.7733	39.1776	2.1389	0.76029	0.999745	0.00011
Plg	369.38	590.33	463.84	474.517	110.861		374.76	266.46	256.49	299.237	65.5948	1.58576	0.461062	0.999745	0.00011
Col5a2	114.97	136.47	106.07	119.17	15.6291		106.18	83.21	88.33	92.5733	12.0586	1.2873	0.25255	0.999745	0.00011
Gc	145.69	148.18	183.37	159.08	21.0726		117.35	134.4	134.27	128.673	9.80651	1.23631	0.21213	0.999745	0.00011
Col4a2	26.17	21.59	6.05	17.9367	10.5458		6.68	3.48	2.74	4.3	2.09409	4.17132	1.42823	0.999745	0.00011
C3	759.63	1379.51	910.35	1016.5	323.285		741.46	462.08	413.62	539.053	176.956	1.88571	0.634303	0.999745	0.00011
Apoh	665.85	978.52	1015.89	886.753	192.218		758.63	363.5	338.73	486.953	235.605	1.82102	0.599399	0.999745	0.00011
Pros1	14.15	16.1	8.33	12.86	4.04244		8.3	6.55	7.73	7.52667	0.892543	1.70859	0.535669	0.999745	0.00011
Hp	266.43	433.19	295.05	331.557	89.1727		252.67	157.45	191.84	200.653	48.2179	1.65239	0.50222	0.999745	0.00011
C1qb	63.36	151.84	65.06	93.42	50.6003		42.4	18.84	21.93	27.7233	12.8039	3.36972	1.21483	0.999745	0.00011
Il6	73.74	74.45	9.66	52.6167	37.2033		8.6	7.12	6.36	7.36	1.13912	7.149	1.96697	0.999745	0.00011
Igfbp7	108.59	87.99	18.6	71.7267	47.1479		21.93	4.69	9.65	12.09	8.87522	5.93273	1.78048	0.999745	0.00011
Lrg1	99.08	111.22	20.3	76.8667	49.3628		22.23	8.73	14.69	15.2167	6.76539	5.05148	1.61968	0.999745	0.00011
C1r	88.15	144.7	36.29	89.7133	54.2219		30.91	17.95	16.61	21.8233	7.89775	4.11089	1.41364	0.999745	0.00011
Vcan	741.84	1287.31	374.74	801.297	459.181		332.2	169.1	163.44	221.58	95.8415	3.61629	1.28545	0.999745	0.00011
Ccn3	11.85	21.77	8.83	14.15	6.76967		8.71	3.23	2.52	4.82	3.38749	2.93568	1.07694	0.999745	0.00011
Pf4	150.86	82.14	58.5	97.1667	47.9786		45.07	35.42	33.61	38.0333	6.16077	2.55478	0.937965	0.999745	0.00011
Ogn	721.49	1728.19	924.93	1124.87	532.3		571.65	450.11	323.16	448.307	124.255	2.50915	0.919945	0.879454	0.056
Prg4	458.22	542.77	170.79	390.593	194.993		159.16	149.28	169.47	159.303	10.0958	2.45188	0.896857	0.999745	0.00011
Serpinc1	172.43	379.96	193.45	248.613	114.234		102.26	118.88	114.92	112.02	8.68122	2.21937	0.797221	0.999745	0.00011
Fstl1	98.82	98.05	40.34	79.07	33.5434		41.18	34.61	35.64	37.1433	3.53359	2.12878	0.755549	0.999745	0.00011
Fbn1	86.15	92.57	66.53	81.75	13.5661		46.28	62.59	69.8	59.5567	12.0498	1.37264	0.316738	0.999745	0.00011
Lamc1	1561.97	1745.75	1170.16	1492.63	293.994		1040.94	1240.27	1019.75	1100.32	121.662	1.35654	0.304936	0.999745	0.00011
Adamts4	14.76	25.25	4.66	14.89	10.2956		3.58	2.51	2.08	2.72333	0.77242	5.46756	1.69883	0.999745	0.00011
Angpt2	27.17	12.07	8.97	16.07	9.73704		7.21	2.26	3.13	4.2	2.64278	3.82619	1.34187	0.999745	0.00011
Ccl6	15.71	34.03	5.14	18.2933	14.6172		3.46	0	1.21	1.55667	1.75586	11.7516	2.46399	0.999745	0.00011
C1s	16.06	28.9	4.75	16.57	12.0831		3.8	2.18	2.63	2.87	0.836242	5.77352	1.75328	0.999745	0.00011
Afm	48.61	47.75	54.2	50.1867	3.50215		48.44	27.74	36.9	37.6933	10.3728	1.33145	0.286266	0.999745	0.00011
Spp1	1245.24	1762.58	222.46	1076.76	783.761		391.25	121.79	123.91	212.317	154.964	5.07148	1.62363	0.315772	0.5
Sparc	971.12	529.05	262.92	587.697	357.724		267.42	175.32	109.33	184.023	79.4035	3.1936	1.16115	0.999745	0.00011
Serpina3c	41.19	47.93	76.16	55.0933	18.5529		44.14	23.37	25.5	31.0033	11.4264	1.77701	0.574934	0.999745	0.00011
Col6a2	50.21	45.73	39.12	45.02	5.57899		29.89	42.94	33.12	35.3167	6.79666	1.27475	0.242752	0.999745	0.00011
C1qc	176.9	602.41	193.84	324.383	240.927		124.4	37.36	24.78	62.18	54.25	5.21684	1.65189	0.999745	0.00011
C1qa	153.38	484.23	172.26	269.957	185.806		103.92	60.65	47.04	70.5367	29.7009	3.82718	1.34213	0.999745	0.00011
Prelp	275.55	1019.5	435.07	576.707	391.677		193.35	155.67	131.86	160.293	31.0046	3.59782	1.28033	0.999745	0.00011
Slpi	232.63	818.63	161.6	404.287	360.585		70.62	17.63	23.47	37.24	29.055	10.8562	2.38474	0.999745	0.00011
Sparcl1	16.67	37.68	11.52	21.9567	13.8581		8.35	9.95	4.11	7.47	3.01781	2.93931	1.07818	0.999745	0.00011
Angptl4	42.27	47.01	12.94	34.0733	18.4548		11.75	10.51	20.34	14.2	5.35342	2.39953	0.875273	0.999745	0.00011
Mgp	371.98	902.97	77.41	450.787	418.384		69.35	27.74	23.14	40.0767	25.4556	11.2481	2.4202	0.999745	0.00011
Col14a1	2900.96	4262.39	3328.25	3497.2	696.262		3419.28	1864.82	1336.49	2206.86	1082.7	1.58469	0.46039	0.022424	1.6
A1i3	856.81	844.79	1259.1	986.9	235.809		952.38	515.05	491.86	653.097	259.446	1.51111	0.412844	0.999745	0.00011
Lamb1	821.74	903.7	560.6	762.013	179.178		623.84	564.78	562.98	583.867	34.6296	1.30512	0.266291	0.999745	0.00011
Serpinf1	159.5	412.7	94.1	222.1	168.272		97.43	44.15	38.22	59.9333	32.6081	3.70578	1.30989	0.999745	0.00011
Lum	3108.5	8354.1	3509.98	4990.86	2919.56		2965.08	2151.74	1347.79	2154.87	808.65	2.31608	0.839878	<0.000001	9.7
Igfbp5	187.14	111.59	29.68	109.47	78.7514		45.15	31.7	33.94	36.93	7.2063	2.96426	1.08663	0.999745	0.00011
Col3a1	195.52	418.01	152.66	255.397	142.448		173.31	103.75	84.55	120.537	46.7004	2.11883	0.750864	0.999745	0.00011
Lama4	575.79	958.58	323.31	619.227	319.855		399.87	287.57	275.73	321.057	68.5106	1.92871	0.656854	0.999745	0.00011
Hdgf	41.32	131.71	56.34	76.4567	48.4365		36.39	31.05	30.81	32.75	3.15462	2.33455	0.847821	0.999745	0.00011
Col6a1	190.7	440.51	162.77	264.66	152.93		168.33	126.15	93.48	129.32	37.5256	2.04655	0.716156	0.999745	0.00011
Lama3	27.08	62.93	35.07	41.6933	18.8204		31.49	17.95	20.56	23.3333	7.18341	1.78686	0.580458	0.999745	0.00011
Cp	290.13	539.29	303.68	377.7	140.105		256.44	262.98	230	249.807	17.462	1.51197	0.413413	0.999745	0.00011
Pcolce	14.97	40.43	11.08	22.16	15.9414		16.87	2.75	0	6.54	9.05109	3.38838	1.22035	0.999745	0.00011
Cxcl1	80.38	228.85	24.68	111.303	105.539		46.88	10.19	8.11	21.7267	21.8082	5.12289	1.63372	0.999745	0.00011
Serpina1	428.1	517.89	639.27	528.42	105.978		563.58	233.87	237.3	344.917	189.376	1.53202	0.426589	0.999745	0.00011
Mmp2	477.58	1300.49	123.87	633.98	603.701		228.32	111.76	78.19	139.423	78.7953	4.54716	1.5145	0.999745	0.00011
Hrg	42.84	87.44	78.91	69.73	23.6748		74.51	19.08	14.31	35.9667	33.4646	1.93874	0.662038	0.999745	0.00011
Plau	62.11	27.99	7.66	32.5867	27.5145		7.55	16.82	6.14	10.17	5.80206	3.2042	1.16446	0.999745	0.00011
Orm1	14.67	18.84	14.02	15.8433	2.61546		7.23	10.67	16.83	11.5767	4.8638	1.36856	0.313757	0.999745	0.00011
Dcn	1207.26	3401.31	1002.42	1870.33	1329.82		929.63	860.19	770.83	853.55	79.608	2.19124	0.784466	0.143536	0.84
Vwf	5.99	10.43	5.19	7.20333	2.82286		5.15	4.93	5.1	5.06	0.115326	1.42358	0.353177	0.999745	0.00011
Mmp13	81.33	333.31	55.92	156.853	153.343		61.06	36.55	37.39	45	13.9147	3.48563	1.24865	0.999745	0.00011
Fbln1	52.95	22.68	32.43	36.02	15.451		15.77	21.92	32.29	23.3267	8.34935	1.54416	0.434477	0.999745	0.00011
C7	21.61	34.21	19.16	24.9933	8.07532		16.62	17.22	22.37	18.7367	3.16083	1.33393	0.288127	0.999745	0.00011
Itih3	7.38	15.73	10.19	11.1	4.24873		10.21	9.14	5.65	8.33333	2.38462	1.332	0.286682	0.999745	0.00011
Fetub	144.09	139.03	179.43	154.183	22.0101		166.43	97.28	103.35	122.353	38.292	1.26015	0.231229	0.999745	0.00011
Mmp3	1164.91	7587.05	525.73	3092.56	3905.44		754.85	163.27	156.7	358.273	343.461	8.63185	2.15546	<0.000001	9.2
Thbs3	31.81	155.86	30.6	72.7567	71.9721		35.17	16.66	14.2	22.01	11.4631	3.30562	1.19562	0.999745	0.00011
Mydgf	133.11	256.11	159.32	182.847	64.7872		141.45	127.53	143.43	137.47	8.66503	1.33008	0.285242	0.999745	0.00011
Adipoq	51.78	62.2	55.67	56.55	5.26544		57.18	33.16	51.21	47.1833	12.506	1.19852	0.181084	0.999745	0.00011
Fam3a	13.28	43.72	22.46	26.4867	15.6144		8.99	10.92	24.89	14.9333	8.67656	1.77366	0.573046	0.999745	0.00011
Col1a1	491.86	6754.15	760.97	2668.99	3540.41		643.54	362.86	286.86	431.087	187.873	6.19131	1.82315	<0.000001	6
Bgn	431.96	3031.78	297.46	1253.73	1541.3		660.56	193.44	131.2	328.4	289.337	3.8177	1.33965	0.228854	0.64
Col2a1	65.32	511.67	80.05	219.013	253.555		84.6	55.8	64.92	68.44	14.7191	3.20008	1.16318	0.999745	0.00011
Prss1	1463.76	5370.25	1043.77	2625.93	2385.91		516.35	1719.74	1249.97	1162.02	606.497	2.25979	0.815274	0.005185	2.3
Dpt	63.45	232.51	63.36	119.773	97.6328		94.78	38.74	41.45	58.3233	31.6015	2.05361	0.719599	0.999745	0.00011
Lgals1	640.98	952.91	1238.13	944.007	298.675		942.26	655.84	635.68	744.593	171.481	1.26782	0.237295	0.999745	0.00011
Fgb	546.63	670.64	718.23	645.167	88.5907		725.33	526.05	224.69	492.023	252.049	1.31125	0.270983	0.999745	0.00011
Aspn	6.34	13.35	12.66	10.7833	3.86347		14.12	0	4	6.04	7.27769	1.78532	0.579598	0.999745	0.00011
Col5a1	83.63	270.93	98.18	150.913	104.192		123.18	79.09	81.04	94.4367	24.9115	1.59804	0.468776	0.999745	0.00011
Fgg	481.79	616.13	681.92	593.28	102.003		727.32	455.77	129.56	437.55	299.296	1.35591	0.304475	0.999745	0.00011
Thbs4	120.44	406.12	118.42	214.993	165.524		167.15	109.9	130.55	135.867	28.9929	1.58238	0.458933	0.999745	0.00011
Masp1	4.34	15.18	3.94	7.82	6.37708		3.46	4.69	6.31	4.82	1.42944	1.62241	0.483911	0.999745	0.00011
Itih1	83.59	301.48	116.95	167.34	117.36		156.6	72.62	99.35	109.523	42.9043	1.52789	0.42389	0.999745	0.00011
Agrn	31.81	24.33	26.07	27.4033	3.9142		28.91	18.52	25.66	24.3633	5.31498	1.12478	0.117585	0.999745	0.00011
Mug1	62.06	65.67	91.68	73.1367	16.1601		89.75	37.2	49.56	58.8367	27.4758	1.24305	0.217565	0.999745	0.00011
Col12a1	334.23	2089.85	354.52	926.2	1007.8		805.71	333.99	274.31	471.337	291.109	1.96505	0.675518	0.999745	0.00011
Postn	1145.55	5191.88	1208.37	2515.27	2318.23		2346.06	1346.05	581.89	1424.67	884.709	1.76551	0.568441	0.091502	1
Fbln2	39.62	127.14	39.93	68.8967	50.4404		74.58	36.23	27.25	46.02	25.1379	1.4971	0.403532	0.999745	0.00011
Col12a1	8.64	33.48	10.97	17.6967	13.7183		18.46	8.49	9.1	12.0167	5.58842	1.47268	0.387082	0.999745	0.00011
C4b	28.38	60.19	31.29	39.9533	17.5858		16.87	7.93	8.11	10.97	5.11034	3.64205	1.29255	0.999745	0.00011
Tnn	144	1472.63	128.73	581.787	771.531		529.62	196.11	200.95	308.893	191.17	1.88345	0.633108	0.999745	0.00011
Sema3c	103.9	28.54	88.49	73.6433	39.8133		29.54	108.61	141.24	93.13	57.4364	0.790758	-0.234763	0.999745	0.00011
F13a1	11.02	21.22	15.22	15.82	5.1264		63.08	7.04	4.93	25.0167	32.9807	0.632378	-0.458267	0.999745	0.00011
Ecm1	42.19	45.73	24.49	37.47	11.3795		17.28	47.39	32.79	32.4867	15.0573	1.1534	0.142711	0.999745	0.00011
Nenf	93.79	87.81	119.73	100.443	16.9683		135.39	101.97	87.62	108.327	24.5112	0.927226	-0.0755576	0.999745	0.00011
C6	3.91	7.68	5.66	5.75	1.88661		3.12	6.55	5.76	5.14333	1.79623	1.11795	0.111498	0.999745	0.00011
Lama2	892.57	814.79	854.43	853.93	38.8924		745.61	919.31	827.08	830.667	86.9055	1.02801	0.0276206	0.999745	0.00011
Tnc	227.72	799.61	203.22	410.183	337.476		586.76	210.18	174.96	323.967	228.266	1.26613	0.235964	0.999745	0.00011
Cma1	50.82	39.88	42.7	44.4667	5.67994		35.02	58.95	48.03	47.3333	11.9802	0.939437	-0.0624749	0.999745	0.00011
C9	31.6	32.56	30.93	31.6967	0.819288		42.31	19.73	26.87	29.6367	11.5414	1.06951	0.0671992	0.999745	0.00011
Itih4	9.94	0	10.25	6.73	5.83041		8.23	4.04	5.76	6.01	2.10616	1.1198	0.11315	0.999745	0.00011
Serpine1	33.11	42.44	41.18	38.91	5.0623		26.01	35.18	51.21	37.4667	12.7547	1.03852	0.0377996	0.999745	0.00011
Fga	534.17	630.94	697.49	620.867	82.1247		793.03	762.59	240.2	598.607	310.762	1.03719	0.0365116	0.999745	0.00011
F2	8.2	8.96	8.47	8.54333	0.38527		6.62	5.26	14.53	8.80333	5.00584	0.970466	-0.0299792	0.999745	0.00011
Cthrc1	6.77	9.15	7.75	7.89	1.19616		12.05	5.09	6.91	8.01667	3.60956	0.9842	-0.0159266	0.999745	0.00011
Nid1	439.6	483.13	287.8	403.51	102.544		332.05	288.29	602.4	407.58	170.132	0.990014	-0.010036	0.999745	0.00011
Ltbp4	63.06	40.06	37.1	46.74	14.2108		54.63	38.01	51.21	47.95	8.77649	0.974765	-0.0255585	0.999745	0.00011
Mcpt1	36.93	18.11	15.77	23.6033	11.6004		14.96	29.76	25.66	23.46	7.64133	1.00611	0.0060911	0.999745	0.00011
														0.00011

## Sheet: Table S2
Confidence medium FDR =<5%; high FDR=<1%	Accession	gene name	gohel et al?	IM v PFNU sig?	Guo RNAseq DEG?
High	A0A096P6L8	Fn1	yes	yes (IM)	M0
High	O08619	F13a1	yes	no	M0
High	F1LST1	Fn1	yes	yes (IM)	M0
High	F1LPC7	Hdgf	yes	no	M0
High	D3ZK14	Tnn	yes	no	M0
Medium	Q5FWS5	Loxl1	yes	yes IM	M0
High	Q68FP3	Ccl6	yes	no	M1
High	Q6MG73	C2	yes	no	M1
Medium	P25086	Il1rn	yes	no	M1
Medium	Q6TMA8	Angptl4	yes	no	M1
High	P06866	Hp	yes	no	M1
High	D3ZQ25	Fbln1	yes	no	M1
High	P03957	Mmp3	yes	yes IM	M1
High	M0R979	Thbs1	yes	no	M1
High	P07151	B2m	yes	no	M1
High	P08494	Mgp	yes	no	M1
High	A0A096MJ68	Slpi	yes	no	M1
Medium	P20607	Il6	yes	no	M1
High	D4A1S0	C1s	yes	no	M1
Medium	D4A0C5	Adamts4	yes	no	M1
High	P14095	Cxcl1	yes	no	M1
High	Q10746	Cxcl3	yes	no	M1
High	P33436	Mmp2	yes	no	M1
High	F1M6Q3	Col4a2	no		M1
High	B5DEH7	C1r	yes	yes IM	M1
High	D3ZYK8	Mmp9	yes	no	M1
High	Q9ERB4	Vcan	yes	no	M1
High	Q9EQP5	Prelp	yes	no	M1
Medium	Q8K4B1	Cxcl9	yes	no	M1
High	G3V7P2	Fgl2	yes	no	M1
High	A0A0U1RRP9	Cfb	yes	no	M1
High	F1MA59	Col4a1	yes	no	M1
High	F1LTF8	Lama4	no		M1
Medium	A0A1B0GWV1	Lama3	no		M1
High	P20059	Hpx	yes	no	M1
High	G3V6X1	Fbln2	no		M1
High	B5DFC9	Nid2	yes	no	M1
High	F1MAA7	Lamc1	yes	no	M1
High	A0A0G2K1L0	Tnc	yes	no	M1
High	P25304	Agrn	yes	no	M1
High	F1LM16	Serpine1	yes	yes IM	M1
High	F1LR02	Col18a1	yes	no	M1, M2
High	G3V742	Mmp13	yes	no	M1, M2
High	D3Z9E1	Emilin1	yes	no	M1, M2
High	F1MAN8	Lama5	yes	no	M1. M2
High	M0RBF1	C3	yes	no	M1. M2
High	D3ZZT9	Col14a1	yes	no	M2
High	P08721	Spp1	yes	no	M2
High	Q5I0E1	Lrg1	yes	no	M2
High	Q6IRK9	Cpq	yes	no	M2
High	F1M983	Cfh	yes	no	M2
High	A0A0G2KAJ7	Col12a1	no		M2
Medium	M0R5R0	Pros1	yes	no	M2
Medium	P70560	Col12a1	no		M2
High	P51886	Lum	yes	no	M2
High	D4A8G5	Tgfbi	yes	yes (IM)	M2
High	D3ZAF5	Postn	yes	no	M2
High	F1LXD8	Emilin2	no		M2
High	P15473	Igfbp3	yes	no	M2
High	G3V7N9	C1qb	yes	yes IM	M2
High	A0A0G2JUB0	Fam3c	yes	no	M2
High	Q3KR76	Plau	yes	no	M2
High	A0A0G2JVW1	Igfbp5	yes	no	M2
High	Q9WVJ6	Tgm2	yes	no	M2
High	Q5M8B4	Fcna	no		M2
High	P14841	Cst3	yes	no	M2
High	D3ZUL3	Col6a1	no		M2
Medium	A0A0H2UHA1	Masp1	yes	no	M2
High	P15800	Lamb2	yes	no	M2
High	F1LNH3	Col6a2	yes	no	M2
High	Q9QX79	Fetub	yes	no	M2
High	Q62894	Ecm1	yes	yes IM	M2
High	Q811M5	C6	yes	no	M2
Medium	Q8CG08	Cthrc1	yes	yes IM	M2
High	D4A917	Ltbp4	yes	no	M2
High	P02770	Alb	yes	no	No
High	P02454	Col1a1	yes	no	no
High	P00762	Prss1	no (0)		no
High	Q01129	Dcn	yes	yes IM	no
High	P47853	Bgn	yes	no	no
High	F1M9B2	Igfbp7	yes	no	no
High	P31722	C1qc	yes	yes IM	no
High	G3V6K1	Tcn2	yes	no	no
High	O35462	Angpt2	yes	no	no
High	P31720	C1qa	yes	yes IM	no
High	Q80ZA3	Serpinf1	yes	yes IM	no
High	Q6MG90	C4b	yes	no	no
High	P30120	Timp1	yes	no	No
High	Q5RJN2	Pcolce	yes	no	no
High	A0A0G2JZH3	Thbs3	no		no
High	F1LRM7	Col2a1	yes	no	no
High	P16975	Sparc	yes	yes IM	no
High	G3V7X5	Sparcl1	yes	no	no
High	Q9QZQ5	Ccn3	no		no
High	D3ZGB8	Cilp	yes	no	No
High	P02650	Apoe	yes	no	No
High	P06765	Pf4	yes	no	no
High	A0A0G2JSH5	Alb	yes	no	No
High	D3ZVB7	Ogn	yes	no	no
High	F1LRA5	Prg4	yes	no	no
High	P30121	Timp2	yes	yes (IM)	no
High	P06238	A2m	no (0)		No
High	Q5M7T5	Serpinc1	yes	no	no
High	P20760	Igg-2a	no		no
High	D3ZFH5	Itih2	no		No
High	Q62632	Fstl1	yes	yes IM	no
High	P13941	Col3a1	yes	no	no
High	B2RZ77	Dpt	yes	no	no
High	A0A0G2K3G0	Hrg	no (0)		no
High	P04639	Apoa1	yes	no	No
High	Q3KR94	Vtn	yes	no	No
High	Q5I0M1	Apoh	yes	no	no
Medium	Q5XIH1	Aspn	no (0)		no
High	A0A0G2JSK1	Serpina3c	yes	no	no
Medium	B5DFJ2	Fam3a	yes	no	no
High	Q9JI03	Col5a1	yes	no	no
High	Q01177	Plg	yes	no	no
High	F1LMS5	Thbs4	yes	no	no
High	A0A0G2JZ73	Serpina1	yes	no	no
High	B2RYM3	Itih1	yes	no	no
High	P13635	Cp	yes	no	no
High	P14046	A1i3	yes	no	no
High	Q63041	A1m	no		No
Medium	F1M957	Vwf	yes	no	no
High	G3V9M6	Fbn1	yes	yes IM	no
Medium	P02764	Orm1	yes	no	no
High	P02680	Fgg	yes	no	no
High	A0A0G2K7X7	C7	no		no
High	D3ZBS2	Itih3	yes	no	no
High	G3V9R9	Afm	yes	no	no
High	M0R3V4	Mydgf	no		no
High	P14480	Fgb	yes	no	no
High	D3ZQN7	Lamb1	no		no
High	F1LQ00	Col5a2	yes	no	no
High	P11762	Lgals1	yes	no	no
High	A0A0G2JUW7	Mug1	yes	no	no
High	P04276	Gc	yes	no	no
High	A0A0G2K845	Adipoq	yes	no	no
High	Q5EBC0	Itih4	yes	no	no
High	Q62930	C9	yes	no	no
High	Q7TQ70	Fga	yes	no	no
High	F1M614	Lama2	no		no
Medium	P09650	Mcpt1	yes	yes PFNU	no
High	F1LM84	Nid1	no		no
Medium	G3V843	F2	yes	no	no
High	P50339	Cma1	yes	yes PFNU	no
High	Q6IUR5	Nenf	yes	no	no
Medium	F7FHT4	Sema3c	yes	no	no
High	G3V811	F13a1	yes	no	no
